# Supplementary material for: Interaction of Colloidal Gold Nanoparticles with Urine and Saliva Biofluids: An Exploratory Study
Source: Nanomaterials (Basel). 2022 Dec 13;12(24):4434. doi: 10.3390/nano12244434 (PMC9785464; doi:10.3390/nano12244434)
Supplement: Supplementary file 1 [file nanomaterials-12-04434-s001.zip]

Archive with 1 entries (1 files):
- nanomaterials-2087790-supplementary.pdf
